# Supplementary material for: Association between tacrolimus blood levels and biopsy-proven acute cellular rejection in adult heart transplant recipients
Source: JHLT Open. 2025 Aug 19;10:100373. doi: 10.1016/j.jhlto.2025.100373 (PMC12444152; doi:10.1016/j.jhlto.2025.100373)
Supplement: Supplementary file 1 — Supplementary material [file mmc1.xlsx]

## Sheet: Supplementary table  1
	Supplementary table 1. Linear regression models of tacrolimus trough concentrations by ACR status within post-transplant intervals
	Predictors	Model 1: Overall estimate (95% CI)	P-value	Model 2: Interaction mode estimate (95% CI)	P-value
	Intercept	9.91 (9.55 to 10.26)	<0.001	10.49 (10.07 -10.91)	<0.001
	ACR = 2R	-2.10 (-3.86 to -0.34)	0.02	-	-
	Interval (91-180 days)	-	-	-1.81 (-2.55 to -1.07)	<0.001
	ACR = 2R × Interval (0-90 days)	-	-	–3.28 (–5.33 to –1.23)	0.002
	ACR = 2R × Interval (91-180 days)	-	-	0.47 (-2.60 to – 3.54)	0.765
	Observations	316		316
	R² /Adjusted R²	0.017/0.014		0.088/0.079
	Abbreviations: ACR, acute cellular rejection; CI, confidence interval.Tacrolimus concentrations are in µg/mL. The reference group is ACR = 0R.
	Tacrolimus concentrations are in µg/mL. The reference group is ACR = 0R.Model 2 includes interaction terms to evaluate time-specific differences in tacrolimus levels by ACR grade.

## Sheet: Supplementary table  2
	Supplementary table 2. Association between tacrolimus trough concentration and moderate rejection (2R) within 90 days post-transplant: logistic regression models adjusted for dose and time
	Predictors	Model 1: Tacrolimus only, OR (95% CI)	P-value	Model 2: + Dose, OR (95% CI)	P-value	Model 3:+ Days post-transplant, OR (95% CI)	P-value	Model 4:+ Tacrolimus × dose interaction, OR (95% CI)	P-value
	Intercept	0.60 (0.08-4.76)	0.63	1.40 (0.14-14.00)	0.774	1.58 (0.16–15.77)	0.699	0.10 (0.00 -2.60)	0.166
	Tacrolimus	0.74 (0.58-0.95)	0.018	0.76 (0.60 -0.98)	0.031	0.79 (0.60–1.04)	0.093	1.21 (0.82 -1.79)	0.33
	Dose daily			0.85 (0.68-1.06)	0.154	0.84 (0.66 -1.06)	0.142	1.50 (0.90 -2.50)	0.117
	Days post-tramsplant					0.99 (0.96-1.03)	0.616	0.98 (0.94 -1.02)	0.431
	Tacrolimus × dose daily							0.92 (0.86- 0.99)	0.018
	Random Effects σ2	3.29		3.29		3.29		3.29
	τ00	0		0		0		0
	No. of patients	41		41		41		41
	No. of observations	203		203		203		203
	Marginal R²	0.237		0.332		0.31		0.755
	Abbreviations: OR, Odds ratios; CI, confidence interval; Tacrolimus × Dose, interaction term between tacrolimus trough concentration and daily dose.

## Sheet: Supplementary table 3
	Supplementary table 3. Distribution of tacrolimus trough concentrations by ACR Grade within 0–90 days post-transplant
	Tacrolimus blood concentrations	0R ACR	1R ACR	2R ACR	P-value
	Number of biopsies	121	83	9
	Number of matched blood samples	121	83	9
					0.066
	Low (< 9 ng/mL)	38	31	7
	Normal (9-12ng/mL)	46	30	1
	High (>12 ng/mL)	37	22	1

## Sheet: Supplementary table 4
	Supplementary table 4. Distribution of tacrolimus trough concentrations by ACR Grade within 91–180 days post-transplant
	Tacrolimus blood concentrations	0R ACR	1R ACR	2R ACR	P-value
	Number of biopsies	58	40	4
	Number of matched blood samples	58	40	4
					0.196
	Low (< 8 ng/mL)	17	15	0
	Normal (8-9ng/mL)	15	9	3
	High (> 9ng/mL)	26	16	1

## Sheet: Supplemntary 5
	Supplementary table 5. Linear mixed-effects models of tacrolimus trough concentrations within 90 days post-transplant
	Predictors	Model 1: Crude estimate (95% CI)	P-value	Model 2: + days post-Tx estimate (95% CI)	P-value	Model 3: + dose adjusted estimate (95% CI)	P-value
	Intercept	9.50 (8.52 – 10.49)	<0.001	8.49 (7.14 – 9.84)	<0.001	8.77 (7.40 – 10.15)	<0.001
	Days post-transplant	0.02 (-0.00 – 0.04)	0.058	0.02 (0.00 – 0.04)	0.031	0.02 (-0.00 – 0.04)	0.051
	Tacrolimus daily dose (mg)			0.11 (0.01 – 0.22)	0.029	0.10 (0.00 – 0.21)	0.047
	ACR = 2R					-2.73 (-5.07 – -0.38)	0.023
	Random effects σ2	10.8		10.12		9.8
	τ00	0.53		1.27		1.43
	ICC	0.05		0.01		0.13
	No. of patients	41		41		41
	No. of observations	203		203		203
	Marginal R² / Conditional R²	0.017/0.063		0.040/0.147		0.064/0.183
	Abbreviations: ACR, acute cellular rejection; CI, confidence interval; ICC, intra-class correlation coefficient.
	Linear mixed-effects models included a random intercept for each patientto account for repeated tacrolimus measurements within 90 days post-transplant. Model 1 included only ACR status; Model 2 added time post-transplant; Model 3 further adjusted for daily tacrolimus dose.
	Tacrolimus concentrations are in µg/mL. The reference group is ACR = 0R or 1R.

## Sheet: Supplementary table 6
	Supplementary table 6. Laboratory blood test results and tacrolimus trough concentrations by ACR grade within 90 days post-transplant
		0R ACR	1R ACR	2R ACR	P-value
	Number of recipients	37	33	8
	Number of matched blood samples	120	79	8
	Complete blood count with differential
	Hemoglobin (g/L)	100.8 ± 14.9	102.5 ± 15.8	96.6 ± 18.7	0.507
	Red blood cells(M/uL)	3.34 ± 0.57	3.49 ± 0.64	3.06 ± 0.52	0.072
	Platelets (k/uL)	265.6 ± 96.9	273.5 ± 96.9	244.9 ± 87.8	0.675
	White blood cells (k/uL)	8.46 ± 3.19	7.58 ± 2.70	9.28 ± 3.37	0.077
	Hematocrit (%)	0.32 ± 0.04	0.32 ± 0.05	0.30 ± 0.05	0.243
	Neutrophil (k/uL)	6.46 ± 2.97	5.20 ± 2.30	7.22 ± 3.51	0.0048
	Lymphocytes (k/uL)	1.06 ± 0.83	1.48 ± 1.13	1.15 ± 0.55	0.011
	Monocytes (k/uL)	0.72 ± 0.34	0.71 ± 0.32	0.90 ± 0.40	0.381
	Mean corpuscular volume (fL)	95.2 ± 6.9	93.6 ± 7.7	97.1 ± 4.5	0.186
	Red cell distribution width (%)	17.26 ± 2.84	16.54 ± 2.08	15.59 ± 1.73	0.0515
	Mean platelet volume (fL)	10.23 ± 0.95	10.38 ± 0.95	10.50 ± 1.63	0.485
	Blood chemistry
	Creatinine (umol/L)	143.7 ± 51.3	133.7 ± 57.8	126.5 ± 52.0	0.3554
	Estimated Glomerular Filtration Rate (eGFR)	50.3 ± 23.3	53.0 ± 22.7	59.1 ± 32.0	0.4817
	Urea (mmol/L)	13.11 ± 4.13	11.92 ± 5.51	11.49 ± 5.13	0.180901
	Sodium (mmol/L)	138.1 ± 2.5	138.6 ± 2.9	137.8 ± 5.3	0.3786
	Potassium (mmol/L)	4.11 ± 0.42	4.05 ± 0.42	3.94 ± 0.39	0.3669
	Chloride (mmol/L)	104.9 ± 3.6	104.3 ± 4.6	102.8 ± 7.5	0.2769
	Bicarbonate (mmol/L)	24.37 ± 2.62	24.95 ± 2.43	28.12 ± 3.87	0.0003
	Tacrolimus (µg/L)	10.80 ± 3.54	10.17 ± 3.18	7.03 ± 3.35	0.0078

## Sheet: Supplementary table 7
	Supplementary table 7. Laboratory blood test results and tacrolimus trough concentrations by ACR grade from 91 to 180 days post-transplant
		0R ACR	1R ACR	2R ACR	P-Value
	Number of recipients	29	25	4
	Number of matched blood samples	56	41	4
	Complete blood count with differential
	Hemoglobin (g/L)	107.6 ± 16.8	108.3 ± 18.3	102.0 ± 16.4	0.786
	Red blood cells(M/uL)	3.72 ± 0.65	3.80 ± 0.62	3.73 ± 0.65	0.8314
	Platelets (k/uL)	229.7 ± 65.4	234.5 ± 103.4	194.8 ± 30.7	0.654
	White blood cells (k/uL)	5.88 ± 1.84	5.51 ± 2.18	4.60 ± 1.35	0.3638
	Hematocrit (%)	0.34 ± 0.05	0.34 ± 0.05	0.32 ± 0.04	0.7467
	Neutrophil (k/uL)	3.85 ± 1.72	3.49 ± 2.21	2.62 ± 1.00	0.3687
	Lymphocytes (k/uL)	1.05 ± 0.67	1.08 ± 0.64	1.05 ± 0.65	0.9633
	Monocytes (k/uL)	0.73 ± 0.26	0.61 ± 0.25	0.75 ± 0.13	0.0843
	Mean corpuscular volume (fL)	92.2 ± 6.8	90.5 ± 7.5	88.0 ± 10.4	0.327
	Red cell distribution width (%)	14.04 ± 1.85	14.73 ± 2.68	13.90 ± 1.39	0.2979
	Mean platelet volume (fL)	10.8 ± 1.1	10.8 ± 1.0	11.6 ± 1.2	0.3276
	Blood chemistry
	Creatinine (umol/L)	145.3 ± 86.9	122.8 ± 47.8	146.8 ± 79.1	0.3246
	Estimated Glomerular Filtration Rate (eGFR)	24.37 ± 2.62	24.95 ± 2.43	28.12 ± 3.87	< 0.001
	Urea (mmol/L)	11.46 ± 5.10	10.24 ± 4.06	12.05 ± 4.49	0.4126
	Sodium (mmol/L)	138.9 ± 3.6	139.6 ± 2.3	140.5 ± 1.3	0.3668
	Potassium (mmol/L)	4.09 ± 0.40	4.17 ± 0.46	3.85 ± 0.34	0.3151
	Chloride (mmol/L)	106.2 ± 4.8	107.9 ± 2.5	108.8 ± 0.5	0.087
	Bicarbonate (mmol/L)	24.12 ± 2.35	23.50 ± 2.12	24.50 ± 1.73	0.3513
	Tacrolimus (µg/L)	8.81 ± 2.02	8.63 ± 2.13	9.15 ± 1.37	0.8465
